# Supplementary material for: Karyotype differentiation in 19 species of river loach fishes (Nemacheilidae, Teleostei): extensive variability associated with rDNA and heterochromatin distribution and its phylogenetic and ecological interpretation
Source: BMC Evol Biol. 2015 Nov 14;15:251. doi: 10.1186/s12862-015-0532-9 (PMC4647339; doi:10.1186/s12862-015-0532-9)
Supplement: Additional file 2: Figure S1. — Mitotic metaphases of selected nemacheilid species after C-banding or DAPI-staining. (A,D,C,F.G,H,I,J,M,O,P,Q) DAPI staining; (D,E,K,L,N) C-banding improved with DAPI counterstaining. Metaphases from both methods are converted to inverted pictures. (A) B. barbatula, (B) L. costata, (C,D) M. guentheri (E) N. binotatus, (F) P. pictilis, (G) P. zonalternans, (H) P. brevis, (I) P. sp., (J) P. elongata, (K) P. lucidorsum, (L) S. bolavenensis, (M) S. corica, (N) S. hypsiura, (O) S. pridii, (P) S. savona, (Q) S. lendlii. Arrows depicts whole-armed heterochromatin, arrowheads denote interstitial heterochromatin, the asterisk indicates C-positive NORs (as rare feature among species under study). For comparison of banding patterns between both methods, see pics. C and D. Note that several species share marked interstitial heterochromatic sites indicating the remnants of putative chromosomal rearrangements (e.g., pericentric inversion) (A,E,L,M,Q). Of particular interest are the completely heterochromatic arms in m-sm chromosomes occuring in a subset of species (C,D,L,M,P,Q). Note also heterochromaic p-arms in some st-a chromosomes (C,D,E,O,P). Bar = 10 μm. (ZIP 4276 kb) [file 12862_2015_532_MOESM2_ESM.zip]

Archive with 2 entries (2 files):
- 12862_2015_532_add2/Additional_file_2_Fig_S1_C_banding_part_1.tif
- 12862_2015_532_add2/Additional_file_2_Fig_S1_C_banding_part_2.tif
