# Supplementary material for: Karyotype differentiation in 19 species of river loach fishes (Nemacheilidae, Teleostei): extensive variability associated with rDNA and heterochromatin distribution and its phylogenetic and ecological interpretation
Source: BMC Evol Biol. 2015 Nov 14;15:251. doi: 10.1186/s12862-015-0532-9 (PMC4647339; doi:10.1186/s12862-015-0532-9)
Supplement: Additional file 4: Table S2. — GenBank accession numbers of cyt b, IRBP and RAG1 sequences of nemacheilids and one botiid species (B. lohachata). (XLSX 17 kb) [file 12862_2015_532_MOESM4_ESM.xlsx]

## Sheet: Accession Numbers Phylogeny
Table S2 GenBank accession numbers of cyt b, IRBP and RAG1 sequences.
Voucher ID	Taxon		GenBank Acc. No. IRBP 2		GenBank Acc. No. RAG 1		GenBank Acc. No. cytochrome b
A4184	Petruichthys brevis	BankIt1797300 A4184	KP738491	BankIt1797337 A4184	KP738531	BankIt1797562 A4184	KP738571
A4185	Petruichthys brevis	BankIt1797300 A4185	KP738492	BankIt1797337 A4185	KP738532	BankIt1797562 A4185	KP738572
A4341	Nemachilichthys ruppelli	BankIt1797300 A4341	KP738493	BankIt1797337 A4341	KP738533	BankIt1797562 A4341	KP738573
A4345	Nemachilichthys ruppelli	BankIt1797300 A4345	KP738494	BankIt1797337 A4345	KP738534	BankIt1797562 A4345	KP738574
A4618	Schistura bolavenensis	BankIt1797300 A4618	KP738495	BankIt1797337 A4618	KP738535	BankIt1797562 A4618	KP738575
A4620	Schistura bolavenensis	BankIt1797300 A4620	KP738496	BankIt1797337 A4620	KP738536	BankIt1797562 A4620	KP738576
A4833	Seminemacheilus lendlii	BankIt1797300 A4833	KP738497	BankIt1797337 A4833	KP738537	BankIt1797562 A4833	KP738577
A4834	Seminemacheilus lendlii	BankIt1797300 A4834	KP738498	BankIt1797337 A4834	KP738538	BankIt1797562 A4834	KP738578
A5300	Schistura fasciolata	BankIt1797300 A5300	KP738499	BankIt1797337 A5300	KP738539	BankIt1797562 A5300	KP738579
A5301	Schistura fasciolata	BankIt1797300 A5301	KP738500	BankIt1797337 A5301	KP738540	BankIt1797562 A5301	KP738580
A5302	Schistura fasciolata	BankIt1797300 A5302	KP738501	BankIt1797337 A5302	KP738541	BankIt1797562 A5302	KP738581
A5331	Paracanthocobitis zonalternans	BankIt1797300 A5331	KP738502	BankIt1797337 A5331	KP738542	BankIt1797562 A5331	KP738582
A5332	Paracanthocobitis zonalternans	BankIt1797300 A5332	KP738503	BankIt1797337 A5332	KP738543	BankIt1797562 A5332	KP738583
A6922	Schistura hypsiura	BankIt1797300 A6922	KP738504	BankIt1797337 A6922	KP738544	BankIt1797562 A6922	KP738584
A6925	Schistura hypsiura	BankIt1797300 A6925	KP738505	BankIt1797337 A6925	KP738545	BankIt1797562 A6925	KP738585
A6926	Nemacheilus binotatus	BankIt1797300 A6926	KP738506	BankIt1797337 A6926	KP738546	BankIt1797562 A6926	KP738586
A6927	Nemacheilus binotatus	BankIt1797300 A6927	KP738507	BankIt1797337 A6927	KP738547	BankIt1797562 A6927	KP738587
A6935	Mesonoemacheilus guentheri	BankIt1797300 A6935	KP738508	BankIt1797337 A6935	KP738548	BankIt1797562 A6935	KP738588
A6940	Paracanthocobitis pictilis	BankIt1797300 A6940	KP738509	BankIt1797337 A6940	KP738549	BankIt1797562 A6940	KP738589
A6941	Paracanthocobitis pictilis	BankIt1797300 A6941	KP738510	BankIt1797337 A6941	KP738550	BankIt1797562 A6941	KP738590
A6942	Lefua costata	BankIt1797300 A6942	KP738511	BankIt1797337 A6942	KP738551	BankIt1797562 A6942	KP738591
A6945	Schistura corica	BankIt1797300 A6945	KP738512	BankIt1797337 A6945	KP738552	BankIt1797562 A6945	KP738592
A6948	Schistura corica	BankIt1797300 A6948	KP738513	BankIt1797337 A6948	KP738553	BankIt1797562 A6948	KP738593
A6953	Schistura corica	BankIt1797300 A6953	KP738514	BankIt1797337 A6953	KP738554	BankIt1797562 A6953	KP738594
A7519	Schistura notostigma	BankIt1797300 A7519	KP738515	BankIt1797337 A7519	KP738555	BankIt1797562 A7519	KP738595
A7520	Schistura notostigma	BankIt1797300 A7520	KP738516	BankIt1797337 A7520	KP738556	BankIt1797562 A7520	KP738596
A7521	Schistura notostigma	BankIt1797300 A7521	KP738517	BankIt1797337 A7521	KP738557	BankIt1797562 A7521	KP738597
A7530	Schistura savona	BankIt1797300 A7530	KP738518	BankIt1797337 A7530	KP738558	BankIt1797562 A7530	KP738598
A7532	Schistura savona	BankIt1797300 A7532	KP738519	BankIt1797337 A7532	KP738559	BankIt1797562 A7532	KP738599
A7545	Physoschistura sp.	BankIt1797300 A7545	KP738520	BankIt1797337 A7545	KP738560	BankIt1797562 A7545	KP738600
A7546	Physoschistura sp.	BankIt1797300 A7546	KP738521	BankIt1797337 A7546	KP738561	BankIt1797562 A7546	KP738601
A7548	Schistura pridii	BankIt1797300 A7548	KP738522	BankIt1797337 A7548	KP738562	BankIt1797562 A7548	KP738602
A7549	Schistura pridii	BankIt1797300 A7549	KP738523	BankIt1797337 A7549	KP738563	BankIt1797562 A7549	KP738603
A8393	Barbatula barbatula	BankIt1797300 A8393	KP738524	BankIt1797337 A8393	KP738564	BankIt1797562 A8393	KP738604
A8394	Barbatula barbatula	BankIt1797300 A8394	KP738525	BankIt1797337 A8394	KP738565	BankIt1797562 A8394	KP738605
A8465	Pteronemacheilus lucidorsum	BankIt1797300 A8465	KP738526	BankIt1797337 A8465	KP738566	BankIt1797562 A8465	KP738606
A8466	Pteronemacheilus lucidorsum	BankIt1797300 A8466	KP738527	BankIt1797337 A8466	KP738567	BankIt1797562 A8466	KP738607
A7541	Physoschistura elongata	BankIt1797300 A7541	KP738528	BankIt1797337 A7541	KP738568	BankIt1797562 A7541	KP738608
A7542	Physoschistura elongata	BankIt1797300 A7542	KP738529	BankIt1797337 A7542	KP738569	BankIt1797562 A7542	KP738609
A0054	Botia lohachata	BankIt1797300 A0054	KP738530	BankIt1797337 A0054	KP738570		AY887793*
*Note: Botia lohachata cytochrome b has been already deposited to GenBank in 2006 and published in: Šlechtová V, Bohlen J, Freyhof J, Ráb P. Molecular phylogeny of the Southeast Asian freshwater fish family Botiidae (Teleostei: Cobitoidea) and the origin of polyploidy in their evolution. Mol Phylogenet Evol. 2006;39:529–41.
