# Supplementary material for: Karyotype differentiation in 19 species of river loach fishes (Nemacheilidae, Teleostei): extensive variability associated with rDNA and heterochromatin distribution and its phylogenetic and ecological interpretation
Source: BMC Evol Biol. 2015 Nov 14;15:251. doi: 10.1186/s12862-015-0532-9 (PMC4647339; doi:10.1186/s12862-015-0532-9)
Supplement: Additional file 5: Table S3. — GenBank accession numbers of 5S and 28S rRNA sequences of four nemacheilids (P. elongata, S. bolavenensis, S. corica, S. fasciolata) and one botiid species (B. almorhae). (XLSX 14 kb) [file 12862_2015_532_MOESM5_ESM.xlsx]

## Sheet: Accession Numbers rDNA
Table S3 GenBank accession numbers of 5S and 28S rRNA sequences.
Voucher ID	Taxon		GenBank Acc. No. 5SrDNA		GenBank Acc. No. 45S rDNA
A0425	Botia almorhae	BankIt1823064	KR611604	BankIt1823059	KR611600
A7541	Physoschistura elongata			BankIt1823061	KR611601
A4619	Schistura bolavenensis			BankIt1822868	KR611599
A6952	Schistura corica			BankIt1823062	KR611602
A5301	Schistura fasciolata			BankIt1823063	KR611603
