# Supplementary material for: Karyotype differentiation in 19 species of river loach fishes (Nemacheilidae, Teleostei): extensive variability associated with rDNA and heterochromatin distribution and its phylogenetic and ecological interpretation
Source: BMC Evol Biol. 2015 Nov 14;15:251. doi: 10.1186/s12862-015-0532-9 (PMC4647339; doi:10.1186/s12862-015-0532-9)
Supplement: Additional file 9: Table S4. — Distribution of AT- and GC-rich sites and its relation to constitutive heterochromatin and rDNA regions in nemacheilid genomes as inferred from C-banding, DAPI- and CMA3-stainings. Species order reflects their phylogenetic relationships. (XLSX 13 kb) [file 12862_2015_532_MOESM9_ESM.xlsx]

## Sheet: List1
	Table S4 Distribution of AT- and GC-rich sites and its relation to constitutive heterochromatin and rDNA regions in nemacheilid genomes.
	Species	C-banding	DAPI+ sites	CMA3+ sites	GC-rich 45S rDNA	GC-rich 5S rDNA
	Petruichtys brevis	not analysed	centromeres + some p-arms (st)	2 signals (45S)	+	-
	Physoschistura sp.	not analysed	huge interstitial bands (1 pair m)	2 signals (45S)	+	-
	Schistura pridii	centromeres + some p-arms (st)	congruent with C-banding	2 signals (45S)	+	-
	Pteronemacheilus lucidorsum	some centromeres + some p-arms (st)	congruent with C-banding	4 - 6 signals (45S + some 5S/other regions ?)	+	* inc
	Schistura corica	whole arms (1 pair m, adjacent to 45S rDNA), interstitial bands (1 - 2 pairs st)	congruent with C-banding	all centromeres + 45S + 5S/other regions	+	+
	Seminemacheilus lendlii	not analysed	centromeres, many interstitial bands, whole arms (3 pairs m-sm)	3 signals in female (45S)	+	-
	Schistura notostigma (2n = 44)	huge pericentromeric regions (4 pairs m), other centromeres + interstitial (up to 4 pairs st, q-arms)	congruent with C-banding	6 signals (45S + 5S + other regions)	+	+
	Schistura notostigma (2n = 48)	not analysed	some centromeres + interstitial (up to 2 pairs) + some p-arms st-a	14 - 15 signals (45S + 5S + other regions)	+	+
	Physoschistura elongata	not analysed	majority of centromeres	45S + some 5S + other regions	+	+
	Schistura hypsiura	whole arms (2 pairs sm + some st-a) + some centromeres	congruent with C-banding	4 - 8 (45S + some 5S/other regions ?)	+	* inc
	Mesonoemacheilus guentheri	whole arms (1 pair m, 1 - 2 pairs st, p-arms) + some centromeres	congruent with C-banding	4 signals (some 5S + 45S)	+	+
	Nemachilichthys rueppelli	huge pericentromeric regions (5 - 6 pairs m), interstitial (1 pair sm), whole-arms (coinciding with NOR, 1 pair sm) + some centromeres	congruent with C-banding except NOR regions	4 signals (5S + 45S)	+	+
	Paracanthocobitis zonalternans	not analysed	centromeres + some p-arms (st)	6-8 signals (45S + some 5S)	+	+
	Paracanthocobitis pictilis	not analysed	some centromeres	3-5 signals (5S + 45S)	+	* inc
	Schistura savona	not analysed	huge pericentromeric regions (1 pair m), some p-arms (st) + centromeres	3 signals (45S)	+	-
	Nemacheilus binotatus	not analysed	interstitial bands (coinciding with ITS, 1 pair st) + some centromeres	4 signals (45S + ITS)	+	-
	Schistura fasciolata	pericentromeric regions (X, Y1) + some centromeres	congruent with C-banding	2 signals (45S)	+	-
	Schistura bolavenensis	whole arms (3 pairs sm), interstitial (1 - 2 pairs sm) + NOR (1 pair m)	congruent with C-banding except NOR regions	5 - 6 signals (45S + other regions)	+	-
	Barbatula barbatula	not analysed	interstitial bands (4 - 5 pairs st) + some centromeres	4 signals (5S + 45S)	+	+
	Lefua costata	centromeres + some p-arms (st)	congruent with C-banding	2 signals (45S)	+	-
	*inc = inconclusive results
